# Supplementary material for: Major Active Metabolite Characteristics of Dendrobium officinale Rice Wine Fermented by Saccharomyces cerevisiae and Wickerhamomyces anomalus Cofermentation
Source: Foods. 2023 Jun 14;12(12):2370. doi: 10.3390/foods12122370 (PMC10297114; doi:10.3390/foods12122370)
Supplement: Supplementary file 1 [file foods-12-02370-s001.zip]

Archive with 1 entries (1 files):
- foods-2407619-supplementary.pdf
